# Supplementary material for: A Qualitative Risk Assessment of Rabies Reintroduction Into the Rabies Low-Risk Zone of Bhutan
Source: Front Vet Sci. 2020 Jul 14;7:366. doi: 10.3389/fvets.2020.00366 (PMC7381201; doi:10.3389/fvets.2020.00366)
Supplement: Supplementary file 2 [file Data_Sheet_2.xlsx]

## Sheet: data
Sheet for screening and analyzing expert opinion
1. Stray dog mediated pathway
Release of Hazard
A. Stray dog travelling towards rabies free areas on its own
Information required		Experts
		1	2	3	4	5	6	7	8	9	10	11	12	13
1. Considering the current prevalence of rabies in the rabies endemic areas of Bhutan, scale the likelihood of finding a rabid stray dog in the rabies endemic areas.	Opinion	low	very low	low	low	medium	low	high	low	low	high	medium	very low	medium
	Uncertainty	low	medium	low	low	low	low	low	low	medium	low	low	low	low
2. Considering the effectiveness of the current rabies surveillance program in the rabies endemic area, scale the likelihood of rabid stray dogs remaining/going undetected.	Opinion	very low	very low	very low	low	medium	very low	low	extremely low	low	very low	medium	very low	low
	Uncertainty	low	medium	low	low	medium	low	medium	low	low	low	medium	low	medium
3. Public awareness about rabies is crucial in early case detection and response to rabies outbreaks. Considering the public awareness in the rabies endemic area, scale the likelihood of rabies cases going unreported.	Opinion	very low	extremely low	extremely low	very low	low	low	very low	extremely low	medium	very low	low	low	low
	Uncertainty	low	medium	low	medium	low	medium	low	low	medium	low	medium	low	medium
4. “Large number of stray dogs move towards rabies free areas from endemic areas” 5. How would you scale the likelihood of this event happening?	Opinion	very low	extremely low	extremely low	very low	low	very low	extremely low	extremely low	medium	low	very low	low	very low
	Uncertainty	low	high	medium	medium	low	medium	high	medium	low	medium	medium	medium	high
6. What is the likelihood that a rabid dog survives long distance travel?	Opinion	very low	extremely low	extremely low	extremely low	low	very low	very low	extremely low	medium	low	low	low	extremely low
	Uncertainty	medium	high	low	medium	medium	medium	high	medium	low	low	medium	medium	high
7. How would you scale the likelihood of a few stray dogs, incubating rabies, reaching rabies free areas?	Opinion	very low	very low	extremely low	low	medium	very low	high	extremely low	medium	medium	very low	low	extremely low
	Uncertainty	low	medium	low	medium	medium	low	medium	medium	low	medium	low	low	high
B. Adoption of stray dogs and movement into rabies free areas
8. Given the current pet owning practice in Bhutan, what is the likelihood that people adopt stray dogs from a street in rabies endemic area?	Opinion	low	extremely low	extremely low	low	low	low	extremely low	very low	very low	very low	low	high	very low
	Uncertainty	low	medium	low	low	low	medium	high	low	low	high	low	medium	medium
“ Large number of stray dogs are adopted from endemic areas and transported towards rabies free areas” How would you scale the likelihood of this event happening?	Opinion	extremely low	extremely low	extremely low	low	very low	very low	extremely low	very low	very low	very low	negligible	low	extremely low
	Uncertainty	low	medium	low	medium	low	medium	medium	low	medium	high	low	low	high
10. Consider, a family adopts a stray dog and decides to transport it to the northern rabies free area. How would you scale the likelihood that the family is unaware of pre-travel check-up and certification of the adopted dog?	Opinion	medium	very low	very low	medium	medium	high	extremely low	low	high	medium	medium	high	low
	Uncertainty	low	medium	low	low	low	low	medium	medium	medium	medium	low	low	medium
11. Now consider that the adopted dog is incubating rabies and expressing mild signs of illness. The family takes the dog to a veterinary centre for pre-travel check-up. What is the likelihood that the current veterinary capacity does not make accurate diagnosis and pass the dog for travelling?	Opinion	extremely low	extremely low	extremely low	low	low	low	extremely low	low	low	very low	medium	very low	very low
	Uncertainty	low	medium	low	medium	low	low	low	low	medium	low	low	low	high
12. A family transports a stray dog adopted from rabies endemic area towards the northern rabies free area without carrying out pre-travel check-up – considering the effectiveness of current movement control regulation along the 5ways, what is the likelihood that the animal goes undetected at the check posts?	Opinion	very low	extremely low	medium	low	medium	high	low	medium	high	very low	medium	very low	medium
	Uncertainty	low	medium	low	low	low	low	medium	low	low	low	low	medium	low
13. How would you scale the likelihood of adopted stray dog, incubating rabies, reaching rabies free area? (owner mediated translocation)	Opinion	very low	extremely low	extremely low	low	low	low	negligible	low	extremely low	medium	medium	extremely low	very low
	Uncertainty	low	medium	low	low	medium	low	high	medium	low	low	medium	medium	high
Expsoure of native population to the hazard
A. Stray dog travelled on its own
14. Few rabid dogs reach rabies free areas. Considering the effectiveness of rabies surveillance in the rabies free areas, scale the likelihood that these dogs remain undetected before exposing native dog population.	Opinion	very low	high	extremely low	medium	medium	high	medium	medium	low	medium	high	medium	very low
	Uncertainty	low	low	medium	low	low	low	low	high	low	medium	low	medium	medium
15. Public awareness about rabies is crucial in early case detection and response to rabies outbreaks. Considering the public awareness in the rabies free areas, scale the likelihood of rabies cases going unreported.	Opinion	very low	extremely low	very low	medium	low	low	low	medium	medium	high	low	medium	extremely low
	Uncertainty	medium	medium	medium	low	low	low	extremely low	high	low	low	medium	low	high
16. Considering the current dog population density in the rabies free areas, how would you scale the likelihood of a large number of native dog population being exposed to the introduced rabid animal?	Opinion	extremely low	high	low	medium	medium	low	high	high	high	low	low	medium	extremely low
	Uncertainty	medium	low	low	low	low	low	medium	high	low	low	low	low	high
17. “In the rabies free areas, all dogs that are exposed to rabid stray dog develop rabies” Given some stray dogs are vaccinated against rabies, how would you scale the likelihood of this event happening?	Opinion	extremely low	medium	very low	low	medium	very low	low	medium	high	low	low	medium	very low
	Uncertainty	medium	medium	low	low	medium	low	high	high	low	low	low	low	medium
18. What is the likelihood that the introduced rabid stray dog exposes native susceptible dog population?	Opinion	low	high	very low	high	medium	very low	medium	medium	high	low	high	high	very low
	Uncertainty	medium	low	low	low	medium	low	medium	high	low	medium	low	low	high
B. Adopted stray dog
19. What is the likelihood that the owners does not identify rabies in the adopted dog and thus does not report to the animal health centre?	Opinion	low	medium	extremely low	low	low	low	extremely low	low	very low	medium	low	low	very low
	Uncertainty	low	medium	medium	medium	low	low	high	low	medium	medium	low	low	medium
20. Given the current pet owing practice in Bhutan, how would you scale the likelihood of pet dogs intermingling with the stray dogs in the rabies free areas?	Opinion	medium	medium	medium	high	high	medium	low	high	medium	high	high	high	low
	Uncertainty	low	medium	low	low	low	low	medium	low	low	low	low	low	medium
21. What is the likelihood that the introduced rabid adopted stray dog exposes native susceptible dog population?	Opinion	low	high	low	high	medium	medium	low	medium	medium	low	medium	high	very low
	Uncertainty	low	low	low	low	medium	low	medium	medium	medium	medium	medium	low	medium
2. Pet dog mediated pathway
Release of Hazard
Pet dogs travelled toward rabies free area
22. Considering the current prevalence of rabies in the rabies endemic areas of Bhutan, scale the likelihood of finding a rabid pet dog in the rabies endemic areas	Opinion	low	extremely low	low	extremely low	medium	very low	high	very low	medium	low	very low	low	low
	Uncertainty	medium	medium	low	low	medium	low	low	low	low	low	low	medium	high
23. In the rabies endemic areas, how would you scale the likelihood of pet owners not reporting rabies case in their dogs (attributable to low awareness about rabies)?	Opinion	extremely low	extremely low	very low	extremely low	low	medium	high	extremely low	very low	low	very low	very low	very low
	Uncertainty	low	medium	low	low	low	low	low	low	medium	low	low	low	medium
24. “ Large number of pet dogs are transported by their owners towards rabies free areas” How would you scale the likelihood of this event happening?	Opinion	low	extremely low	extremely low	medium	medium	low	low	very low	very low	medium	medium	low	very low
	Uncertainty	low	medium	low	low	medium	low	medium	medium	high	low	low	medium	medium
25. A family decides to transport their pet dog to rabies free area. How would you scale the likelihood that the family is unaware of movement control regulation (pre-travel check-up and certification of their dog)?	Opinion	low	extremely low	low	medium	low	low	very low	medium	medium	low	medium	medium	low
	Uncertainty	low	medium	medium	low	low	low	medium	low	medium	medium	low	low	medium
26. Now consider that their dog is incubating rabies expressing mild signs of illness. The family takes the dog to a veterinary centre for pre-travel check-up. What is the likelihood that the current veterinary capacity does not make accurate diagnosis and pass the dog for travelling?	Opinion	extremely low	extremely low	very low	very low	low	low	extremely low	medium	low	very low	low	very low	very low
	Uncertainty	low	medium	low	low	low	low	low	low	medium	low	low	low	medium
27. A family transports their dog from rabies endemic area towards rabies free area without carrying out pre-travel check-up – considering the effectiveness of current movement control regulation along the 5ways, what is the likelihood the dog goes undetected at the check post.	Opinion	very low	extremely low	medium	low	medium	high	medium	medium	high	very low	medium	high	medium
	Uncertainty	low	medium	low	low	low	low	medium	low	low	low	low	low	low
28. How would you scale the likelihood of pet dog, incubating rabies, reaching rabies free areas?	Opinion	very low	extremely low	very low	low	low	low	very low	medium	very low	low	medium	low	very low
	Uncertainty	low	medium	low	low	low	low	medium	medium	medium	low	medium	low	medium
29. What is the likelihood that the owners does not identify rabies signs in their dog and thus does not report to the animal health centre?	Opinion	very low	medium	very low	low	low	very low	very low	very low	low	low	very low	low	low
	Uncertainty	low	medium	low	low	low	low	medium	medium	high	low	low	low	medium
30. Given the current pet owing practice in Bhutan, how would you scale the likelihood of pet dogs intermingling with stray dogs in the rabies free areas?	Opinion	low	medium	medium	high	high	medium	low	high	medium	medium	high	high	low
	Uncertainty	medium	medium	low	low	low	low	medium	low	low	low	low	low	medium
31. What is the likelihood that the introduced rabid pet dog exposes native susceptible dog population?	Opinion	low	high	very low	low	medium	medium	low	very low	high	low	medium	high	very low
	Uncertainty	low	low	low	low	low	low	medium	medium	medium	low	medium	low	medium
3. Cattle mediated pathway
Release of Hazard
A. Via imported cattle
32. Considering the current prevalence of rabies in the neighbouring Indian states, West Bengal and Assam, scale the likelihood of importing cattle incubating rabies.	Opinion	extremely low	extremely low	extremely low	extremely low	low	low	negligible	low	extremely low	low	extremely low	very low	extremely low
	Uncertainty	medium	medium	low	low	low	low	low	medium	medium	low	low	low	high
33. “ Large number of cattle are imported and transported to rabies free areas” How would you scale the likelihood of this event happening?	Opinion	extremely low	high	high	high	medium	low	negligible	medium	medium	medium	high	very low	low
	Uncertainty	low	low	low	low	medium	low	low	low	low	low	low	low	low
34. What is the likelihood that some cattle bought from these areas evades quarantine or are illegally imported?	Opinion	very low	extremely low	very low	very low	low	very low	low	very low	very low	medium	very low	low	very low
	Uncertainty	low	medium	low	low	low	low	medium	medium	low	medium	low	low	low
35. What is the likelihood that a cattle incubating rabies passes the quarantine period without showing clinical signs?	Opinion	extremely low	extremely low	extremely low	very low	low	medium	negligible	low	extremely low	low	very low	extremely low	extremely low
Incountry movement	Uncertainty	low	medium	low	low	low	low	low	medium	low	medium	low	low	high
36. How would you scale the likelihood of imported cattle, incubating rabies, reaching rabies free areas?	Opinion	very low	extremely low	extremely low	very low	low	very low	negligible	low	extremely low	low	extremely low	negligible	extremely low
	Uncertainty	low	medium	low	low	low	medium	low	medium	low	low	low	low	high
B. Incountry movement
37. Considering the current prevalence of rabies in the rabies endemic areas of Bhutan, scale the likelihood of finding cattle incubating rabies in the rabies endemic areas.	Opinion	low	extremely low	low	medium	low	very low	negligible	very low	very low	high	very low	low	low
30. “ Large number of cattle are transported to rabies free areas from the rabies endemic areas” How would you scale the likelihood of this event happening?	Uncertainty	low	medium	low	medium	low	medium	low	medium	low	low	low	low	low
38. “ Large number of cattle are transported to rabies free areas from the rabies endemic areas” How would you scale the likelihood of this event happening?	Opinion	low	medium	low	high	low	very low	very low	low	low	high	high	high	low
	Uncertainty	low	medium	low	low	low	low	medium	low	medium	low	low	low	low
39. What is the likelihood that every cattle transported to rabies free areas from the rabies endemic areas; undergo pre-travel health check-up?	Opinion	medium	low	extremely low	low	low	low	negligible	very low	low	high	medium	high	very low
32. Consider some of the cattle are incubating rabies and showing early signs of rabies. What is the likelihood that the current capacity available makes accurate diagnosis and detains these cattle from travelling?	Uncertainty	low	medium	low	low	low	low	low	low	low	low	low	low	low
40. Consider some of the cattle are incubating rabies and showing early signs of rabies. What is the likelihood that the current veterinary capacity does not make accurate diagnosis and passes these cattle for travelling?	Opinion	extremely low	extremely low	extremely low	very low	medium	low	extremely low	low	very low	low	low	low	extremely low
	Uncertainty	low	medium	medium	low	low	low	high	medium	medium	low	low	low	high
41. How would you scale the likelihood of cattle purchased from rabies endemic area that is incubating rabies, reaching rabies free areas?	Opinion	very low	extremely low	extremely low	very low	low	very low	very low	low	very low	low	low	very low	very low
	Uncertainty	medium	medium	low	low	low	medium	medium	medium	low	low	low	low	high
Exposure of native population to hazard
42. What is the likelihood that the cattle owners does not identify rabid cattle and thus does not report to animal health centre?	Opinion	very low	extremely low	extremely low	very low	low	very low	extremely low	very low	low	low	very low	very low	very low
	Uncertainty	low	medium	low	medium	low	low	low	medium	low	low	low	low	medium
43. What is the likelihood that rabid cattle potentially exposes other cattle in the farm?	Opinion	extremely low	extremely low	extremely low	extremely low	medium	very low	low	extremely low	very low	low	extremely low	low	very low
What is the likelihood that the rabid cattle transmits rabies to potential vectors like dog?	Uncertainty	medium	medium	low	low	low	low	medium	medium	low	high	low	low	medium
44. What is the likelihood that the rabid cattle transmits rabies to potential vectors like dog?	Opinion	very low	negligible	extremely low	very low	low	very low	very low	extremely low	extremely low	low	extremely low	very low	negligible
	Uncertainty	low	high	low	low	low	low	medium	medium	high	high	low	low	high
45. What is the likelihood a human contract rabies from rabid cattle?	Opinion	extremely low	negligible	extremely low	very low	medium	very low	very low	very low	medium	medium	very low	very low	extremely low
	Uncertainty	low	high	low	low	low	low	medium	medium	low	low	low	low	high
46. What is the likelihood that the introduced rabid cattle exposes native susceptible dog population	Opinion	extremely low	negligible	extremely low	low	medium	low	extremely low	extremely low	low	low	extremely low	very low	very low
	Uncertainty	low	extremely low	low	low	low	low	low	medium	low	low	low	low	high
